# Supplementary material for: Exploring the Molecular Underpinnings of Cancer-Causing Oncohistone Mutants Using Yeast as a Model
Source: J Fungi (Basel). 2023 Dec 11;9(12):1187. doi: 10.3390/jof9121187 (PMC10744705; doi:10.3390/jof9121187)
Supplement: Supplementary file 1 [file jof-09-01187-s001.zip]

Archive with 1 entries (1 files):
- jof-2673447-supplementary.pdf
